# Supplementary material for: Genomic Insights into an Environmental Vibrio parahaemolyticus Biofilm Isolate: Deciphering Alternative Resistance Mechanisms and Mobilizable Genetic Elements
Source: Antibiotics (Basel). 2025 Oct 10;14(10):1005. doi: 10.3390/antibiotics14101005 (PMC12561420; doi:10.3390/antibiotics14101005)
Supplement: Supplementary file 1 [file antibiotics-14-01005-s001.zip]

Archive with 7 entries (5 files):
- antibiotics-3859768-supplementary/
- antibiotics-3859768-supplementary/antibiotics-3859768-Supplementary Material/
- antibiotics-3859768-supplementary/antibiotics-3859768-Supplementary Material/Sup. Fig1.yeip.pdf
- antibiotics-3859768-supplementary/antibiotics-3859768-Supplementary Material/Sup. Fig2.recO.pdf
- antibiotics-3859768-supplementary/antibiotics-3859768-Supplementary Material/Sup. Fig3.BrkB.pdf
- antibiotics-3859768-supplementary/antibiotics-3859768-Supplementary Material/Sup. Fig4.OmpH.pdf
- antibiotics-3859768-supplementary/antibiotics-3859768-Supplementary Material/Sup.Table 1.csv
