# Supplementary material for: Genomic Insights into an Environmental Vibrio parahaemolyticus Biofilm Isolate: Deciphering Alternative Resistance Mechanisms and Mobilizable Genetic Elements
Source: Antibiotics (Basel). 2025 Oct 10;14(10):1005. doi: 10.3390/antibiotics14101005 (PMC12561420; doi:10.3390/antibiotics14101005)
Supplement: Supplementary file 1 [file antibiotics-14-01005-s001.zip › antibiotics-3859768-supplementary/antibiotics-3859768-Supplementary Material/Sup.Table 1.csv]

Island start	Island end	Length	Method	Gene name	Gene ID	Locus	Gene start	Gene end	Strand	Product	External Annotations
167314	184839	17525	Predicted by at least one method			FIPLIALG_02376	167314	167721	1	diacylglycerol kinase
167314	184839	17525	Predicted by at least one method			FIPLIALG_02375	167732	168448	1	3-deoxy-D-manno-octulosonic acid kinase
167314	184839	17525	Predicted by at least one method			FIPLIALG_02374	168543	169733	1	UDP-N-acetylglucosamine 4,6-dehydratase
167314	184839	17525	Predicted by at least one method			FIPLIALG_02373	169746	170897	1	LegC family aminotransferase
167314	184839	17525	Predicted by at least one method		neuC	FIPLIALG_02372	170914	172107	1	UDP-N-acetylglucosamine 2-epimerase
167314	184839	17525	Predicted by at least one method		neuB	FIPLIALG_02371	172115	173188	1	N-acetylneuraminate synthase
167314	184839	17525	Predicted by at least one method			FIPLIALG_02370	173199	173834	1	acetyltransferase
167314	184839	17525	Predicted by at least one method			FIPLIALG_02369	173857	174912	1	nucleotidyltransferase family protein
167314	184839	17525	Predicted by at least one method			FIPLIALG_02368	174914	175633	1	cytidylyltransferase domain-containing protein
167314	184839	17525	Predicted by at least one method			FIPLIALG_02367	175630	176649	1	Gfo/Idh/MocA family protein
167314	184839	17525	Predicted by at least one method			FIPLIALG_02366	176646	177965	1	glutamate-1-semialdehyde 2,1-aminomutase
167314	184839	17525	Predicted by at least one method			FIPLIALG_02365	177965	178780	1	carbon-nitrogen family hydrolase
167314	184839	17525	Predicted by at least one method			FIPLIALG_02364	178800	179570	1	oxidoreductase
167314	184839	17525	Predicted by at least one method			FIPLIALG_02363	179632	180738	1	membrane protein
167314	184839	17525	Predicted by at least one method			FIPLIALG_02362	180772	181800	-1	polysialyltransferase family glycosyltransferase
167314	184839	17525	Predicted by at least one method			FIPLIALG_02361	181797	182516	-1	glycosyltransferase family 25 protein
167314	184839	17525	Predicted by at least one method		waaA	FIPLIALG_02360	182516	183787	-1	lipid IV(A) 3-deoxy-D-manno-octulosonic acid transferase
167314	184839	17525	Predicted by at least one method		waaF	FIPLIALG_02359	183781	184839	-1	lipopolysaccharide heptosyltransferase II
167314	184839	17525	Predicted by at least one method		lpxM	FIPLIALG_02358	184836	185825	-1	lauroyl-Kdo(2)-lipid IV(A) myristoyltransferase
196334	212406	16072	Predicted by at least one method		rfbB	FIPLIALG_02349	196334	197407	1	dTDP-glucose 4,6-dehydratase
196334	212406	16072	Predicted by at least one method		rfbA	FIPLIALG_02348	197495	198382	1	glucose-1-phosphate thymidylyltransferase RfbA
196334	212406	16072	Predicted by at least one method		rfbD	FIPLIALG_02347	198382	199263	1	dTDP-4-dehydrorhamnose reductase
196334	212406	16072	Predicted by at least one method		rfbC	FIPLIALG_02346	199268	199822	1	dTDP-4-dehydrorhamnose 3,5-epimerase
196334	212406	16072	Predicted by at least one method			FIPLIALG_02345	200012	201091	1	FAD-binding protein
196334	212406	16072	Predicted by at least one method			FIPLIALG_02344	201084	202583	1	MATE family efflux transporter
196334	212406	16072	Predicted by at least one method			FIPLIALG_02343	202580	203680	1	polysaccharide pyruvyl transferase family protein
196334	212406	16072	Predicted by at least one method			FIPLIALG_02342	203673	204593	1	glycosyltransferase family 8 protein
196334	212406	16072	Predicted by at least one method			FIPLIALG_02341	205058	206143	1	hypothetical protein
196334	212406	16072	Predicted by at least one method			FIPLIALG_02340	206140	207036	1	glycosyltransferase family 2 protein
196334	212406	16072	Predicted by at least one method			FIPLIALG_02339	207033	208073	1	glycosyltransferase
196334	212406	16072	Predicted by at least one method			FIPLIALG_02338	208060	208863	1	glycosyltransferase family 2 protein
196334	212406	16072	Predicted by at least one method			FIPLIALG_02337	208892	209446	1	DapH/DapD/GlmU-related protein
196334	212406	16072	Predicted by at least one method			FIPLIALG_02336	209446	210231	1	glycosyltransferase family 2 protein
196334	212406	16072	Predicted by at least one method			FIPLIALG_02335	211074	211241	1	IS3 family transposase
196334	212406	16072	Predicted by at least one method		wecA	FIPLIALG_02334	211318	212406	-1	UDP-N-acetylglucosamine--undecaprenyl-phosphate N-acetylglucosaminephosphotransferase
198382	212406	14024	Predicted by at least one method		rfbD	FIPLIALG_02347	198382	199263	1	dTDP-4-dehydrorhamnose reductase
198382	212406	14024	Predicted by at least one method		rfbC	FIPLIALG_02346	199268	199822	1	dTDP-4-dehydrorhamnose 3,5-epimerase
198382	212406	14024	Predicted by at least one method			FIPLIALG_02345	200012	201091	1	FAD-binding protein
198382	212406	14024	Predicted by at least one method			FIPLIALG_02344	201084	202583	1	MATE family efflux transporter
198382	212406	14024	Predicted by at least one method			FIPLIALG_02343	202580	203680	1	polysaccharide pyruvyl transferase family protein
198382	212406	14024	Predicted by at least one method			FIPLIALG_02342	203673	204593	1	glycosyltransferase family 8 protein
198382	212406	14024	Predicted by at least one method			FIPLIALG_02341	205058	206143	1	hypothetical protein
198382	212406	14024	Predicted by at least one method			FIPLIALG_02340	206140	207036	1	glycosyltransferase family 2 protein
198382	212406	14024	Predicted by at least one method			FIPLIALG_02339	207033	208073	1	glycosyltransferase
198382	212406	14024	Predicted by at least one method			FIPLIALG_02338	208060	208863	1	glycosyltransferase family 2 protein
198382	212406	14024	Predicted by at least one method			FIPLIALG_02337	208892	209446	1	DapH/DapD/GlmU-related protein
198382	212406	14024	Predicted by at least one method			FIPLIALG_02336	209446	210231	1	glycosyltransferase family 2 protein
198382	212406	14024	Predicted by at least one method			FIPLIALG_02335	211074	211241	1	IS3 family transposase
198382	212406	14024	Predicted by at least one method		wecA	FIPLIALG_02334	211318	212406	-1	UDP-N-acetylglucosamine--undecaprenyl-phosphate N-acetylglucosaminephosphotransferase
333254	357823	24569	Predicted by at least one method			FIPLIALG_02206	333254	333529	1	hypothetical protein
333254	357823	24569	Predicted by at least one method			FIPLIALG_02205	333651	334454	-1	MetQ/NlpA family ABC transporter substrate-binding protein
333254	357823	24569	Predicted by at least one method			FIPLIALG_02204	335030	336397	1	site-specific integrase
333254	357823	24569	Predicted by at least one method			FIPLIALG_02203	338628	339491	-1	hypothetical protein
333254	357823	24569	Predicted by at least one method			FIPLIALG_02202	339493	340857	-1	AAA family ATPase
333254	357823	24569	Predicted by at least one method			FIPLIALG_02201	341163	341774	-1	hypothetical protein
333254	357823	24569	Predicted by at least one method			FIPLIALG_02200	341848	343167	-1	type II toxin-antitoxin system HipA family toxin
333254	357823	24569	Predicted by at least one method			FIPLIALG_02199	343235	343741	-1	hypothetical protein
333254	357823	24569	Predicted by at least one method			FIPLIALG_02198	344285	345442	-1	MarR family transcriptional regulator
333254	357823	24569	Predicted by at least one method			FIPLIALG_02197	345543	345707	1	AlpA family transcriptional regulator
333254	357823	24569	Predicted by at least one method			FIPLIALG_02196	346163	346978	1	restriction endonuclease
333254	357823	24569	Predicted by at least one method			FIPLIALG_02195	347342	349261	1	ATP-dependent endonuclease
333254	357823	24569	Predicted by at least one method			FIPLIALG_02194	349258	350904	1	UvrD-helicase domain-containing protein
333254	357823	24569	Predicted by at least one method			FIPLIALG_02193	351073	351897	1	sce7726 family protein
333254	357823	24569	Predicted by at least one method			FIPLIALG_02192	351947	353077	-1	beta family protein
333254	357823	24569	Predicted by at least one method			FIPLIALG_02191	353675	355081	-1	HipA domain-containing protein
333254	357823	24569	Predicted by at least one method			FIPLIALG_02190	355074	355409	-1	helix-turn-helix domain-containing protein
333254	357823	24569	Predicted by at least one method		rpoD	FIPLIALG_02188	355961	357823	-1	RNA polymerase sigma factor RpoD
335030	355409	20379	Predicted by at least one method			FIPLIALG_02204	335030	336397	1	site-specific integrase
335030	355409	20379	Predicted by at least one method			FIPLIALG_02203	338628	339491	-1	hypothetical protein
335030	355409	20379	Predicted by at least one method			FIPLIALG_02202	339493	340857	-1	AAA family ATPase
335030	355409	20379	Predicted by at least one method			FIPLIALG_02201	341163	341774	-1	hypothetical protein
335030	355409	20379	Predicted by at least one method			FIPLIALG_02200	341848	343167	-1	type II toxin-antitoxin system HipA family toxin
335030	355409	20379	Predicted by at least one method			FIPLIALG_02199	343235	343741	-1	hypothetical protein
335030	355409	20379	Predicted by at least one method			FIPLIALG_02198	344285	345442	-1	MarR family transcriptional regulator
335030	355409	20379	Predicted by at least one method			FIPLIALG_02197	345543	345707	1	AlpA family transcriptional regulator
335030	355409	20379	Predicted by at least one method			FIPLIALG_02196	346163	346978	1	restriction endonuclease
335030	355409	20379	Predicted by at least one method			FIPLIALG_02195	347342	349261	1	ATP-dependent endonuclease
335030	355409	20379	Predicted by at least one method			FIPLIALG_02194	349258	350904	1	UvrD-helicase domain-containing protein
335030	355409	20379	Predicted by at least one method			FIPLIALG_02193	351073	351897	1	sce7726 family protein
335030	355409	20379	Predicted by at least one method			FIPLIALG_02192	351947	353077	-1	beta family protein
335030	355409	20379	Predicted by at least one method			FIPLIALG_02191	353675	355081	-1	HipA domain-containing protein
335030	355409	20379	Predicted by at least one method			FIPLIALG_02190	355074	355409	-1	helix-turn-helix domain-containing protein
1061359	1072916	11557	Predicted by at least one method			FIPLIALG_01586	1061359	1061970	-1	YecA family protein
1061359	1072916	11557	Predicted by at least one method			FIPLIALG_01587	1062024	1064444	1	hybrid sensor histidine kinase/response regulator
1061359	1072916	11557	Predicted by at least one method			FIPLIALG_01588	1064901	1065350	1	L-alanine exporter AlaE
1061359	1072916	11557	Predicted by at least one method			FIPLIALG_01590	1065676	1067373	1	site-specific integrase
1061359	1072916	11557	Predicted by at least one method			FIPLIALG_01591	1067771	1068721	-1	hypothetical protein
1061359	1072916	11557	Predicted by at least one method			FIPLIALG_01592	1068901	1069455	-1	recombinase family protein
1061359	1072916	11557	Predicted by at least one method			FIPLIALG_01593	1069782	1070699	1	BRCT domain-containing protein
1061359	1072916	11557	Predicted by at least one method			FIPLIALG_01594	1071279	1072916	1	methyl-accepting chemotaxis protein
1065676	1070699	5023	Predicted by at least one method			FIPLIALG_01590	1065676	1067373	1	site-specific integrase
1065676	1070699	5023	Predicted by at least one method			FIPLIALG_01591	1067771	1068721	-1	hypothetical protein
1065676	1070699	5023	Predicted by at least one method			FIPLIALG_01592	1068901	1069455	-1	recombinase family protein
1065676	1070699	5023	Predicted by at least one method			FIPLIALG_01593	1069782	1070699	1	BRCT domain-containing protein
1360282	1373690	13408	Predicted by at least one method			FIPLIALG_01846	1360282	1361463	-1	BamA/TamA family outer membrane protein
1360282	1373690	13408	Predicted by at least one method			FIPLIALG_01847	1361474	1362376	-1	hypothetical protein
1360282	1373690	13408	Predicted by at least one method			FIPLIALG_01848	1362945	1364024	1	MlaE family lipid ABC transporter permease subunit
1360282	1373690	13408	Predicted by at least one method			FIPLIALG_01849	1364034	1364840	1	ABC transporter ATP-binding protein
1360282	1373690	13408	Predicted by at least one method			FIPLIALG_01850	1364833	1365804	1	MlaD family protein
1360282	1373690	13408	Predicted by at least one method			FIPLIALG_01851	1365845	1366444	1	hypothetical protein
1360282	1373690	13408	Predicted by at least one method			FIPLIALG_01852	1366512	1369088	1	mechanosensitive ion channel domain-containing protein
1360282	1373690	13408	Predicted by at least one method			FIPLIALG_01853	1369249	1369752	-1	outer membrane beta-barrel protein
1360282	1373690	13408	Predicted by at least one method			FIPLIALG_01854	1370178	1371530	-1	FUSC family protein
1360282	1373690	13408	Predicted by at least one method			FIPLIALG_01855	1371544	1372407	-1	HlyD family secretion protein
1360282	1373690	13408	Predicted by at least one method			FIPLIALG_01856	1372418	1372630	-1	hypothetical protein
1360282	1373690	13408	Predicted by at least one method			FIPLIALG_01857	1372749	1373690	-1	cation diffusion facilitator family transporter
1360282	1373690	13408	Predicted by at least one method			FIPLIALG_01858	1373680	1375020	-1	amino acid permease
1561437	1571950	10513	Predicted by at least one method			FIPLIALG_00724	1561437	1565813	1	RHS repeat-associated core domain-containing protein
1561437	1571950	10513	Predicted by at least one method			FIPLIALG_00725	1565814	1566707	1	immunity 49 family protein
1561437	1571950	10513	Predicted by at least one method			FIPLIALG_00726	1566738	1566875	1	hypothetical protein
1561437	1571950	10513	Predicted by at least one method			FIPLIALG_00727	1566877	1567767	1	immunity 49 family protein
1561437	1571950	10513	Predicted by at least one method			FIPLIALG_00728	1568384	1569283	1	immunity 49 family protein
1561437	1571950	10513	Predicted by at least one method			FIPLIALG_00729	1569631	1570851	1	ammonium transporter
1561437	1571950	10513	Predicted by at least one method			FIPLIALG_00730	1570925	1571104	-1	hypothetical protein
1561437	1571950	10513	Predicted by at least one method		cobB	FIPLIALG_00731	1571225	1571950	1	Sir2 family NAD+-dependent deacetylase
1590310	1599956	9646	Predicted by at least one method			FIPLIALG_00751	1590310	1590666	1	hypothetical protein
1590310	1599956	9646	Predicted by at least one method			FIPLIALG_00752	1590780	1591961	1	FIST signal transduction protein
1590310	1599956	9646	Predicted by at least one method			FIPLIALG_00753	1591951	1593681	1	ATP-binding protein
1590310	1599956	9646	Predicted by at least one method			FIPLIALG_00754	1594057	1594380	-1	hypothetical protein
1590310	1599956	9646	Predicted by at least one method			FIPLIALG_00755	1594493	1594804	-1	hypothetical protein
1590310	1599956	9646	Predicted by at least one method		matP	FIPLIALG_00756	1594815	1595264	-1	macrodomain Ter protein MatP
1590310	1599956	9646	Predicted by at least one method			FIPLIALG_00757	1595475	1597112	1	Lon protease family protein
1590310	1599956	9646	Predicted by at least one method		fabA	FIPLIALG_00758	1597183	1597701	1	bifunctional 3-hydroxydecanoyl-ACP dehydratase/trans-2-decenoyl-ACP isomerase
1590310	1599956	9646	Predicted by at least one method		rmf	FIPLIALG_00759	1597815	1597988	-1	ribosome modulation factor
1590310	1599956	9646	Predicted by at least one method			FIPLIALG_00760	1598160	1599956	-1	hypothetical protein
2111404	2115979	4575	Predicted by at least one method			FIPLIALG_03030	2111404	2111712	1	monooxygenase
2111404	2115979	4575	Predicted by at least one method			FIPLIALG_03029	2111717	2112091	1	hypothetical protein
2111404	2115979	4575	Predicted by at least one method			FIPLIALG_03028	2112156	2114315	-1	polysaccharide biosynthesis tyrosine autokinase
2111404	2115979	4575	Predicted by at least one method			FIPLIALG_03027	2114345	2114785	-1	low molecular weight protein-tyrosine-phosphatase
2111404	2115979	4575	Predicted by at least one method			FIPLIALG_03026	2114858	2115979	-1	polysaccharide export protein
2763451	2781363	17912	Predicted by at least one method			FIPLIALG_04055	2763451	2764365	-1	chemotaxis protein
2763451	2781363	17912	Predicted by at least one method		ppiC	FIPLIALG_04056	2764631	2764909	1	peptidylprolyl isomerase PpiC
2763451	2781363	17912	Predicted by at least one method			FIPLIALG_04057	2765007	2766572	1	recombinase family protein
2763451	2781363	17912	Predicted by at least one method			FIPLIALG_04058	2766691	2766933	1	hypothetical protein
2763451	2781363	17912	Predicted by at least one method			FIPLIALG_04059	2766942	2768228	1	hypothetical protein
2763451	2781363	17912	Predicted by at least one method			FIPLIALG_04060	2768228	2769328	1	hypothetical protein
2763451	2781363	17912	Predicted by at least one method			FIPLIALG_04061	2769401	2770882	-1	hypothetical protein
2763451	2781363	17912	Predicted by at least one method			FIPLIALG_04062	2771480	2771686	1	hypothetical protein
2763451	2781363	17912	Predicted by at least one method			FIPLIALG_04063	2771903	2772667	1	hypothetical protein
2763451	2781363	17912	Predicted by at least one method			FIPLIALG_04064	2773462	2773623	-1	hypothetical protein
2763451	2781363	17912	Predicted by at least one method			FIPLIALG_04065	2773676	2774128	-1	hypothetical protein
2763451	2781363	17912	Predicted by at least one method			FIPLIALG_04066	2774700	2775695	1	hypothetical protein
2763451	2781363	17912	Predicted by at least one method			FIPLIALG_04067	2775711	2776061	1	hypothetical protein
2763451	2781363	17912	Predicted by at least one method			FIPLIALG_04068	2776048	2776446	1	hypothetical protein
2763451	2781363	17912	Predicted by at least one method			FIPLIALG_04069	2776385	2776681	1	hypothetical protein
2763451	2781363	17912	Predicted by at least one method			FIPLIALG_04070	2776665	2777720	1	hypothetical protein
2763451	2781363	17912	Predicted by at least one method			FIPLIALG_04071	2777710	2777952	1	hypothetical protein
2763451	2781363	17912	Predicted by at least one method			FIPLIALG_04072	2777949	2778365	1	hypothetical protein
2763451	2781363	17912	Predicted by at least one method			FIPLIALG_04073	2778362	2778631	1	hypothetical protein
2763451	2781363	17912	Predicted by at least one method			FIPLIALG_04074	2778837	2779205	1	hypothetical protein
2763451	2781363	17912	Predicted by at least one method			FIPLIALG_04075	2779906	2781363	1	hypothetical protein
2766691	2779205	12514	Predicted by at least one method			FIPLIALG_04058	2766691	2766933	1	hypothetical protein
2766691	2779205	12514	Predicted by at least one method			FIPLIALG_04059	2766942	2768228	1	hypothetical protein
2766691	2779205	12514	Predicted by at least one method			FIPLIALG_04060	2768228	2769328	1	hypothetical protein
2766691	2779205	12514	Predicted by at least one method			FIPLIALG_04061	2769401	2770882	-1	hypothetical protein
2766691	2779205	12514	Predicted by at least one method			FIPLIALG_04062	2771480	2771686	1	hypothetical protein
2766691	2779205	12514	Predicted by at least one method			FIPLIALG_04063	2771903	2772667	1	hypothetical protein
2766691	2779205	12514	Predicted by at least one method			FIPLIALG_04064	2773462	2773623	-1	hypothetical protein
2766691	2779205	12514	Predicted by at least one method			FIPLIALG_04065	2773676	2774128	-1	hypothetical protein
2766691	2779205	12514	Predicted by at least one method			FIPLIALG_04066	2774700	2775695	1	hypothetical protein
2766691	2779205	12514	Predicted by at least one method			FIPLIALG_04067	2775711	2776061	1	hypothetical protein
2766691	2779205	12514	Predicted by at least one method			FIPLIALG_04068	2776048	2776446	1	hypothetical protein
2766691	2779205	12514	Predicted by at least one method			FIPLIALG_04069	2776385	2776681	1	hypothetical protein
2766691	2779205	12514	Predicted by at least one method			FIPLIALG_04070	2776665	2777720	1	hypothetical protein
2766691	2779205	12514	Predicted by at least one method			FIPLIALG_04071	2777710	2777952	1	hypothetical protein
2766691	2779205	12514	Predicted by at least one method			FIPLIALG_04072	2777949	2778365	1	hypothetical protein
2766691	2779205	12514	Predicted by at least one method			FIPLIALG_04073	2778362	2778631	1	hypothetical protein
2766691	2779205	12514	Predicted by at least one method			FIPLIALG_04074	2778837	2779205	1	hypothetical protein
2980303	2984605	4302	Predicted by at least one method			FIPLIALG_04253	2980303	2981247	-1	LysR family transcriptional regulator
2980303	2984605	4302	Predicted by at least one method			FIPLIALG_04254	2981366	2982394	1	hypothetical protein
2980303	2984605	4302	Predicted by at least one method			FIPLIALG_04255	2982426	2983478	1	hypothetical protein
2980303	2984605	4302	Predicted by at least one method			FIPLIALG_04256	2983601	2984482	1	LysR family transcriptional regulator
2980303	2984605	4302	Predicted by at least one method			FIPLIALG_04257	2984471	2984605	-1	hypothetical protein
3087313	3091562	4249	Predicted by at least one method			FIPLIALG_04332	3087313	3088296	1	GlxA family transcriptional regulator
3087313	3091562	4249	Predicted by at least one method			FIPLIALG_04333	3088904	3089812	1	LysR family transcriptional regulator
3087313	3091562	4249	Predicted by at least one method			FIPLIALG_04334	3089865	3090308	-1	prepilin peptidase
3087313	3091562	4249	Predicted by at least one method			FIPLIALG_04335	3090503	3090745	1	Flp family type IVb pilin
3087313	3091562	4249	Predicted by at least one method			FIPLIALG_04336	3090810	3091562	1	hypothetical protein
3097599	3104621	7022	Predicted by at least one method			FIPLIALG_04343	3097599	3098687	1	lipopolysaccharide assembly protein LapB
3097599	3104621	7022	Predicted by at least one method			FIPLIALG_04344	3098684	3099226	1	TadE family protein
3097599	3104621	7022	Predicted by at least one method		tadF	FIPLIALG_04345	3099216	3099794	1	tight adherence pilus pseudopilin TadF
3097599	3104621	7022	Predicted by at least one method			FIPLIALG_04346	3099796	3101181	1	VWA domain-containing protein
3097599	3104621	7022	Predicted by at least one method			FIPLIALG_04347	3101183	3101746	1	OmpA family protein
3097599	3104621	7022	Predicted by at least one method			FIPLIALG_04348	3101885	3102427	1	hypothetical protein
3097599	3104621	7022	Predicted by at least one method			FIPLIALG_04349	3102601	3102765	-1	LysR family transcriptional regulator
3097599	3104621	7022	Predicted by at least one method			FIPLIALG_04350	3102762	3103454	-1	LysR family transcriptional regulator
3097599	3104621	7022	Predicted by at least one method			FIPLIALG_04351	3103623	3104621	-1	LysR family transcriptional regulator
3273470	3278093	4623	Predicted by at least one method			FIPLIALG_04499	3273470	3273859	1	hypothetical protein
3273470	3278093	4623	Predicted by at least one method		yciH	FIPLIALG_04500	3273864	3274175	1	stress response translation initiation inhibitor YciH
3273470	3278093	4623	Predicted by at least one method			FIPLIALG_04501	3274761	3274964	-1	hypothetical protein
3273470	3278093	4623	Predicted by at least one method			FIPLIALG_04502	3274906	3275274	-1	hypothetical protein
3273470	3278093	4623	Predicted by at least one method			FIPLIALG_04503	3275356	3276189	1	LysR family transcriptional regulator
3273470	3278093	4623	Predicted by at least one method			FIPLIALG_04504	3276523	3276735	1	hypothetical protein
3273470	3278093	4623	Predicted by at least one method			FIPLIALG_04505	3276784	3277173	-1	universal stress protein
3273470	3278093	4623	Predicted by at least one method			FIPLIALG_04506	3277935	3278093	-1	YoaH family protein
3353513	3362434	8921	Predicted by at least one method			FIPLIALG_02038	3353513	3354184	-1	hypothetical protein
3353513	3362434	8921	Predicted by at least one method			FIPLIALG_02037	3354482	3354784	-1	NAD(P)H-dependent oxidoreductase
3353513	3362434	8921	Predicted by at least one method			FIPLIALG_02036	3355053	3356669	-1	hypothetical protein
3353513	3362434	8921	Predicted by at least one method			FIPLIALG_02035	3357043	3357219	-1	hypothetical protein
3353513	3362434	8921	Predicted by at least one method			FIPLIALG_02034	3357347	3357442	-1	hypothetical protein
3353513	3362434	8921	Predicted by at least one method			FIPLIALG_02033	3357435	3357833	-1	hypothetical protein
3353513	3362434	8921	Predicted by at least one method			FIPLIALG_02032	3358096	3360372	-1	DEAD/DEAH box helicase
3353513	3362434	8921	Predicted by at least one method			FIPLIALG_02031	3360366	3361076	-1	hypothetical protein
3353513	3362434	8921	Predicted by at least one method			FIPLIALG_02030	3361469	3362434	-1	hypothetical protein
3355053	3383360	28307	Predicted by at least one method			FIPLIALG_02036	3355053	3356669	-1	hypothetical protein
3355053	3383360	28307	Predicted by at least one method			FIPLIALG_02035	3357043	3357219	-1	hypothetical protein
3355053	3383360	28307	Predicted by at least one method			FIPLIALG_02034	3357347	3357442	-1	hypothetical protein
3355053	3383360	28307	Predicted by at least one method			FIPLIALG_02033	3357435	3357833	-1	hypothetical protein
3355053	3383360	28307	Predicted by at least one method			FIPLIALG_02032	3358096	3360372	-1	DEAD/DEAH box helicase
3355053	3383360	28307	Predicted by at least one method			FIPLIALG_02031	3360366	3361076	-1	hypothetical protein
3355053	3383360	28307	Predicted by at least one method			FIPLIALG_02030	3361469	3362434	-1	hypothetical protein
3355053	3383360	28307	Predicted by at least one method			FIPLIALG_02029	3362675	3363925	-1	VapE domain-containing protein
3355053	3383360	28307	Predicted by at least one method			FIPLIALG_02028	3363918	3364160	-1	AlpA family transcriptional regulator
3355053	3383360	28307	Predicted by at least one method			FIPLIALG_02027	3364245	3365264	-1	hypothetical protein
3355053	3383360	28307	Predicted by at least one method			FIPLIALG_02026	3365391	3366575	-1	site-specific integrase
3355053	3383360	28307	Predicted by at least one method			FIPLIALG_02025	3366921	3367127	-1	hypothetical protein
3355053	3383360	28307	Predicted by at least one method			FIPLIALG_02024	3367317	3367784	-1	hypothetical protein
3355053	3383360	28307	Predicted by at least one method			FIPLIALG_02023	3367920	3368579	-1	hypothetical protein
3355053	3383360	28307	Predicted by at least one method			FIPLIALG_02022	3369809	3370588	-1	hypothetical protein
3355053	3383360	28307	Predicted by at least one method			FIPLIALG_02021	3370726	3371001	-1	hypothetical protein
3355053	3383360	28307	Predicted by at least one method			FIPLIALG_02020	3371145	3372371	-1	hypothetical protein
3355053	3383360	28307	Predicted by at least one method			FIPLIALG_02019	3373031	3373384	-1	VOC family protein
3355053	3383360	28307	Predicted by at least one method			FIPLIALG_02018	3373532	3374110	-1	YecA family protein
3355053	3383360	28307	Predicted by at least one method			FIPLIALG_02017	3374272	3374793	-1	GNAT family N-acetyltransferase
3355053	3383360	28307	Predicted by at least one method			FIPLIALG_02016	3374943	3375572	-1	Shedu immune nuclease family protein
3355053	3383360	28307	Predicted by at least one method			FIPLIALG_02015	3375572	3375802	-1	type II toxin-antitoxin system RelE/ParE family toxin
3355053	3383360	28307	Predicted by at least one method			FIPLIALG_00803	3377787	3378605	-1	IS481 family transposase
3355053	3383360	28307	Predicted by at least one method			FIPLIALG_00802	3379530	3380021	-1	hypothetical protein
3355053	3383360	28307	Predicted by at least one method			FIPLIALG_00801	3380021	3380911	-1	hypothetical protein
3355053	3383360	28307	Predicted by at least one method			FIPLIALG_00800	3381522	3382322	-1	IS3 family transposase
3355053	3383360	28307	Predicted by at least one method			FIPLIALG_00799	3382319	3382627	-1	transposase
3355053	3383360	28307	Predicted by at least one method			FIPLIALG_00798	3382844	3383113	-1	Txe/YoeB family addiction module toxin
3355053	3383360	28307	Predicted by at least one method			FIPLIALG_00797	3383106	3383360	-1	type II toxin-antitoxin system Phd/YefM family antitoxin
3363918	3387877	23959	Predicted by at least one method			FIPLIALG_02029	3362675	3363925	-1	VapE domain-containing protein
3363918	3387877	23959	Predicted by at least one method			FIPLIALG_02028	3363918	3364160	-1	AlpA family transcriptional regulator
3363918	3387877	23959	Predicted by at least one method			FIPLIALG_02027	3364245	3365264	-1	hypothetical protein
3363918	3387877	23959	Predicted by at least one method			FIPLIALG_02026	3365391	3366575	-1	site-specific integrase
3363918	3387877	23959	Predicted by at least one method			FIPLIALG_02025	3366921	3367127	-1	hypothetical protein
3363918	3387877	23959	Predicted by at least one method			FIPLIALG_02024	3367317	3367784	-1	hypothetical protein
3363918	3387877	23959	Predicted by at least one method			FIPLIALG_02023	3367920	3368579	-1	hypothetical protein
3363918	3387877	23959	Predicted by at least one method			FIPLIALG_02022	3369809	3370588	-1	hypothetical protein
3363918	3387877	23959	Predicted by at least one method			FIPLIALG_02021	3370726	3371001	-1	hypothetical protein
3363918	3387877	23959	Predicted by at least one method			FIPLIALG_02020	3371145	3372371	-1	hypothetical protein
3363918	3387877	23959	Predicted by at least one method			FIPLIALG_02019	3373031	3373384	-1	VOC family protein
3363918	3387877	23959	Predicted by at least one method			FIPLIALG_02018	3373532	3374110	-1	YecA family protein
3363918	3387877	23959	Predicted by at least one method			FIPLIALG_02017	3374272	3374793	-1	GNAT family N-acetyltransferase
3363918	3387877	23959	Predicted by at least one method			FIPLIALG_02016	3374943	3375572	-1	Shedu immune nuclease family protein
3363918	3387877	23959	Predicted by at least one method			FIPLIALG_02015	3375572	3375802	-1	type II toxin-antitoxin system RelE/ParE family toxin
3363918	3387877	23959	Predicted by at least one method			FIPLIALG_00803	3377787	3378605	-1	IS481 family transposase
3363918	3387877	23959	Predicted by at least one method			FIPLIALG_00802	3379530	3380021	-1	hypothetical protein
3363918	3387877	23959	Predicted by at least one method			FIPLIALG_00801	3380021	3380911	-1	hypothetical protein
3363918	3387877	23959	Predicted by at least one method			FIPLIALG_00800	3381522	3382322	-1	IS3 family transposase
3363918	3387877	23959	Predicted by at least one method			FIPLIALG_00799	3382319	3382627	-1	transposase
3363918	3387877	23959	Predicted by at least one method			FIPLIALG_00798	3382844	3383113	-1	Txe/YoeB family addiction module toxin
3363918	3387877	23959	Predicted by at least one method			FIPLIALG_00797	3383106	3383360	-1	type II toxin-antitoxin system Phd/YefM family antitoxin
3363918	3387877	23959	Predicted by at least one method			FIPLIALG_00796	3383584	3383850	-1	hypothetical protein
3363918	3387877	23959	Predicted by at least one method			FIPLIALG_01083	3385790	3386752	1	integron integrase
3363918	3387877	23959	Predicted by at least one method			FIPLIALG_01084	3386803	3387276	-1	hypothetical protein
3363918	3387877	23959	Predicted by at least one method			FIPLIALG_01085	3387290	3387877	-1	HD domain-containing protein
3648886	3675433	26547	Predicted by at least one method			FIPLIALG_01315	3648886	3650211	1	Na+/H+ antiporter family protein
3648886	3675433	26547	Predicted by at least one method			FIPLIALG_01316	3650306	3650935	-1	DsbA family protein
3648886	3675433	26547	Predicted by at least one method			FIPLIALG_01317	3651380	3651973	1	hypothetical protein
3648886	3675433	26547	Predicted by at least one method			FIPLIALG_01318	3651975	3652322	1	hypothetical protein
3648886	3675433	26547	Predicted by at least one method			FIPLIALG_01319	3652325	3652702	1	protein-export chaperone SecB
3648886	3675433	26547	Predicted by at least one method			FIPLIALG_01320	3653519	3653716	-1	hypothetical protein
3648886	3675433	26547	Predicted by at least one method			FIPLIALG_01321	3653718	3654392	-1	hypothetical protein
3648886	3675433	26547	Predicted by at least one method			FIPLIALG_01322	3654383	3654766	-1	hypothetical protein
3648886	3675433	26547	Predicted by at least one method			FIPLIALG_01323	3654801	3656627	-1	replication endonuclease
3648886	3675433	26547	Predicted by at least one method			FIPLIALG_01324	3656670	3657047	1	hypothetical protein
3648886	3675433	26547	Predicted by at least one method			FIPLIALG_01325	3657002	3657187	-1	hypothetical protein
3648886	3675433	26547	Predicted by at least one method			FIPLIALG_01326	3657177	3657431	-1	hypothetical protein
3648886	3675433	26547	Predicted by at least one method			FIPLIALG_01327	3657428	3657655	-1	hypothetical protein
3648886	3675433	26547	Predicted by at least one method			FIPLIALG_01328	3657655	3657855	-1	hypothetical protein
3648886	3675433	26547	Predicted by at least one method			FIPLIALG_01329	3657884	3658423	-1	phage regulatory CII family protein
3648886	3675433	26547	Predicted by at least one method			FIPLIALG_01330	3658538	3658750	-1	hypothetical protein
3648886	3675433	26547	Predicted by at least one method			FIPLIALG_01331	3658841	3659467	1	phage repressor protein CI
3648886	3675433	26547	Predicted by at least one method			FIPLIALG_01332	3659467	3659895	1	hypothetical protein
3648886	3675433	26547	Predicted by at least one method			FIPLIALG_01333	3660012	3660698	1	HNH endonuclease
3648886	3675433	26547	Predicted by at least one method			FIPLIALG_01334	3660709	3661719	-1	hypothetical protein
3648886	3675433	26547	Predicted by at least one method			FIPLIALG_01335	3661719	3662843	-1	hypothetical protein
3648886	3675433	26547	Predicted by at least one method			FIPLIALG_01336	3662836	3664767	-1	hypothetical protein
3648886	3675433	26547	Predicted by at least one method			FIPLIALG_01337	3664895	3666016	-1	DNA cytosine methyltransferase
3648886	3675433	26547	Predicted by at least one method			FIPLIALG_01338	3666114	3666806	1	recombinase
3648886	3675433	26547	Predicted by at least one method			FIPLIALG_01339	3666808	3667236	1	tyrosine-type recombinase/integrase
3648886	3675433	26547	Predicted by at least one method			FIPLIALG_01340	3667473	3667808	-1	Grx4 family monothiol glutaredoxin
3648886	3675433	26547	Predicted by at least one method		sodB	FIPLIALG_01341	3668126	3668710	1	superoxide dismutase [Fe]
3648886	3675433	26547	Predicted by at least one method			FIPLIALG_01342	3668865	3669368	1	VC2046/SO_2500 family protein
3648886	3675433	26547	Predicted by at least one method			FIPLIALG_01343	3669503	3670246	1	SDR family oxidoreductase
3648886	3675433	26547	Predicted by at least one method		adhE	FIPLIALG_01344	3670396	3673098	-1	bifunctional acetaldehyde-CoA/alcohol dehydrogenase
3648886	3675433	26547	Predicted by at least one method			FIPLIALG_01345	3673902	3674540	1	YchE family NAAT transporter
3648886	3675433	26547	Predicted by at least one method			FIPLIALG_01346	3674576	3675433	1	ion transporter
3658538	3666016	7478	Predicted by at least one method			FIPLIALG_01330	3658538	3658750	-1	hypothetical protein
3658538	3666016	7478	Predicted by at least one method			FIPLIALG_01331	3658841	3659467	1	phage repressor protein CI
3658538	3666016	7478	Predicted by at least one method			FIPLIALG_01332	3659467	3659895	1	hypothetical protein
3658538	3666016	7478	Predicted by at least one method			FIPLIALG_01333	3660012	3660698	1	HNH endonuclease
3658538	3666016	7478	Predicted by at least one method			FIPLIALG_01334	3660709	3661719	-1	hypothetical protein
3658538	3666016	7478	Predicted by at least one method			FIPLIALG_01335	3661719	3662843	-1	hypothetical protein
3658538	3666016	7478	Predicted by at least one method			FIPLIALG_01336	3662836	3664767	-1	hypothetical protein
3658538	3666016	7478	Predicted by at least one method			FIPLIALG_01337	3664895	3666016	-1	DNA cytosine methyltransferase
4322385	4350011	27626	Predicted by at least one method		pgi	FIPLIALG_01058	4322385	4324037	-1	glucose-6-phosphate isomerase
4322385	4350011	27626	Predicted by at least one method			FIPLIALG_01057	4324186	4324287	1	hypothetical protein
4322385	4350011	27626	Predicted by at least one method			FIPLIALG_01056	4324344	4324724	1	secondary thiamine-phosphate synthase enzyme YjbQ
4322385	4350011	27626	Predicted by at least one method			FIPLIALG_01055	4324793	4326073	1	site-specific integrase
4322385	4350011	27626	Predicted by at least one method			FIPLIALG_01054	4326057	4327802	1	site-specific integrase
4322385	4350011	27626	Predicted by at least one method			FIPLIALG_01053	4327802	4329811	1	hypothetical protein
4322385	4350011	27626	Predicted by at least one method			FIPLIALG_01052	4329795	4330196	1	hypothetical protein
4322385	4350011	27626	Predicted by at least one method			FIPLIALG_01051	4330343	4330459	-1	hypothetical protein
4322385	4350011	27626	Predicted by at least one method			FIPLIALG_01050	4330488	4330799	-1	hypothetical protein
4322385	4350011	27626	Predicted by at least one method			FIPLIALG_01049	4330950	4332062	1	hypothetical protein
4322385	4350011	27626	Predicted by at least one method			FIPLIALG_01048	4332064	4332528	1	hypothetical protein
4322385	4350011	27626	Predicted by at least one method		qatD	FIPLIALG_01047	4332924	4333685	-1	Qat anti-phage system TatD family nuclease QatD
4322385	4350011	27626	Predicted by at least one method		qatC	FIPLIALG_01046	4333685	4335049	-1	Qat anti-phage system QueC-like protein QatC
4322385	4350011	27626	Predicted by at least one method		qatB	FIPLIALG_01045	4335046	4335906	-1	Qat anti-phage system associated protein QatB
4322385	4350011	27626	Predicted by at least one method		qatA	FIPLIALG_01044	4335906	4337852	-1	Qat anti-phage system ATPase QatA
4322385	4350011	27626	Predicted by at least one method			FIPLIALG_01043	4339212	4340915	1	ATP-dependent nuclease
4322385	4350011	27626	Predicted by at least one method			FIPLIALG_01042	4340912	4342534	1	UvrD-helicase domain-containing protein
4322385	4350011	27626	Predicted by at least one method			FIPLIALG_01041	4342816	4343991	-1	BamA/TamA family outer membrane protein
4322385	4350011	27626	Predicted by at least one method		alr_2	FIPLIALG_01040	4344016	4345101	-1	alanine racemase
4322385	4350011	27626	Predicted by at least one method			FIPLIALG_01039	4345106	4346506	-1	replicative DNA helicase
4322385	4350011	27626	Predicted by at least one method			FIPLIALG_01038	4346818	4347582	1	hypothetical protein
4322385	4350011	27626	Predicted by at least one method		rplI	FIPLIALG_01037	4347666	4348118	-1	50S ribosomal protein L9
4322385	4350011	27626	Predicted by at least one method		rpsR	FIPLIALG_01036	4348152	4348379	-1	30S ribosomal protein S18
4322385	4350011	27626	Predicted by at least one method		priB	FIPLIALG_01035	4348396	4348698	-1	primosomal replication protein N
4322385	4350011	27626	Predicted by at least one method		rpsF	FIPLIALG_01034	4348707	4349096	-1	30S ribosomal protein S6
4322385	4350011	27626	Predicted by at least one method		rpe	FIPLIALG_01033	4349340	4350011	-1	ribulose-phosphate 3-epimerase
4324186	4342534	18348	Predicted by at least one method			FIPLIALG_01057	4324186	4324287	1	hypothetical protein
4324186	4342534	18348	Predicted by at least one method			FIPLIALG_01056	4324344	4324724	1	secondary thiamine-phosphate synthase enzyme YjbQ
4324186	4342534	18348	Predicted by at least one method			FIPLIALG_01055	4324793	4326073	1	site-specific integrase
4324186	4342534	18348	Predicted by at least one method			FIPLIALG_01054	4326057	4327802	1	site-specific integrase
4324186	4342534	18348	Predicted by at least one method			FIPLIALG_01053	4327802	4329811	1	hypothetical protein
4324186	4342534	18348	Predicted by at least one method			FIPLIALG_01052	4329795	4330196	1	hypothetical protein
4324186	4342534	18348	Predicted by at least one method			FIPLIALG_01051	4330343	4330459	-1	hypothetical protein
4324186	4342534	18348	Predicted by at least one method			FIPLIALG_01050	4330488	4330799	-1	hypothetical protein
4324186	4342534	18348	Predicted by at least one method			FIPLIALG_01049	4330950	4332062	1	hypothetical protein
4324186	4342534	18348	Predicted by at least one method			FIPLIALG_01048	4332064	4332528	1	hypothetical protein
4324186	4342534	18348	Predicted by at least one method		qatD	FIPLIALG_01047	4332924	4333685	-1	Qat anti-phage system TatD family nuclease QatD
4324186	4342534	18348	Predicted by at least one method		qatC	FIPLIALG_01046	4333685	4335049	-1	Qat anti-phage system QueC-like protein QatC
4324186	4342534	18348	Predicted by at least one method		qatB	FIPLIALG_01045	4335046	4335906	-1	Qat anti-phage system associated protein QatB
4324186	4342534	18348	Predicted by at least one method		qatA	FIPLIALG_01044	4335906	4337852	-1	Qat anti-phage system ATPase QatA
4324186	4342534	18348	Predicted by at least one method			FIPLIALG_01043	4339212	4340915	1	ATP-dependent nuclease
4324186	4342534	18348	Predicted by at least one method			FIPLIALG_01042	4340912	4342534	1	UvrD-helicase domain-containing protein
4724974	4786450	61476	Predicted by at least one method			FIPLIALG_01082	4724974	4725381	-1	SH3 domain-containing protein
4724974	4786450	61476	Predicted by at least one method			FIPLIALG_01081	4726069	4726353	1	type II toxin-antitoxin system RelB/DinJ family antitoxin
4724974	4786450	61476	Predicted by at least one method			FIPLIALG_01080	4726350	4726628	1	type II toxin-antitoxin system mRNA interferase toxin, RelE/StbE family
4724974	4786450	61476	Predicted by at least one method			FIPLIALG_01079	4726764	4727117	-1	hypothetical protein
4724974	4786450	61476	Predicted by at least one method			FIPLIALG_01078	4727290	4728045	-1	hypothetical protein
4724974	4786450	61476	Predicted by at least one method			FIPLIALG_01077	4728267	4729886	-1	Shedu immune nuclease family protein
4724974	4786450	61476	Predicted by at least one method			FIPLIALG_01076	4730052	4730318	-1	barstar family protein
4724974	4786450	61476	Predicted by at least one method			FIPLIALG_01075	4730521	4731027	1	hypothetical protein
4724974	4786450	61476	Predicted by at least one method			FIPLIALG_01074	4731179	4731397	-1	hypothetical protein
4724974	4786450	61476	Predicted by at least one method			FIPLIALG_01073	4731628	4732371	-1	hypothetical protein
4724974	4786450	61476	Predicted by at least one method			FIPLIALG_01072	4732527	4732907	-1	VOC family protein
4724974	4786450	61476	Predicted by at least one method			FIPLIALG_01071	4733278	4733517	1	hypothetical protein
4724974	4786450	61476	Predicted by at least one method			FIPLIALG_01070	4733529	4733666	-1	hypothetical protein
4724974	4786450	61476	Predicted by at least one method			FIPLIALG_01069	4733881	4734414	-1	cysteine hydrolase family protein
4724974	4786450	61476	Predicted by at least one method			FIPLIALG_02009	4736518	4736934	-1	hypothetical protein
4724974	4786450	61476	Predicted by at least one method			FIPLIALG_02010	4737071	4737559	-1	hypothetical protein
4724974	4786450	61476	Predicted by at least one method			FIPLIALG_02011	4737688	4738470	-1	restriction endonuclease
4724974	4786450	61476	Predicted by at least one method			FIPLIALG_02012	4738784	4739206	-1	hypothetical protein
4724974	4786450	61476	Predicted by at least one method			FIPLIALG_02013	4739354	4740238	-1	hypothetical protein
4724974	4786450	61476	Predicted by at least one method			FIPLIALG_02014	4741346	4741648	-1	hypothetical protein
4724974	4786450	61476	Predicted by at least one method			FIPLIALG_00085	4744530	4744958	-1	hypothetical protein
4724974	4786450	61476	Predicted by at least one method			FIPLIALG_00086	4745092	4745622	-1	hypothetical protein
4724974	4786450	61476	Predicted by at least one method			FIPLIALG_00087	4745773	4746456	-1	hypothetical protein
4724974	4786450	61476	Predicted by at least one method			FIPLIALG_00088	4746613	4747044	-1	hypothetical protein
4724974	4786450	61476	Predicted by at least one method			FIPLIALG_00089	4747233	4747658	-1	hypothetical protein
4724974	4786450	61476	Predicted by at least one method			FIPLIALG_00090	4747806	4748114	-1	hypothetical protein
4724974	4786450	61476	Predicted by at least one method			FIPLIALG_00091	4748266	4748997	-1	HNH endonuclease
4724974	4786450	61476	Predicted by at least one method			FIPLIALG_00092	4749141	4749461	-1	hypothetical protein
4724974	4786450	61476	Predicted by at least one method			FIPLIALG_00093	4749871	4750158	1	hypothetical protein
4724974	4786450	61476	Predicted by at least one method			FIPLIALG_00094	4750863	4751336	-1	GNAT family N-acetyltransferase
4724974	4786450	61476	Predicted by at least one method			FIPLIALG_00095	4751484	4751960	-1	N-acetyltransferase
4724974	4786450	61476	Predicted by at least one method			FIPLIALG_00096	4752115	4752531	-1	zinc ribbon domain-containing protein
4724974	4786450	61476	Predicted by at least one method			FIPLIALG_00097	4752749	4753546	-1	hypothetical protein
4724974	4786450	61476	Predicted by at least one method			FIPLIALG_00098	4753690	4754040	-1	hypothetical protein
4724974	4786450	61476	Predicted by at least one method			FIPLIALG_00099	4754185	4754823	-1	hypothetical protein
4724974	4786450	61476	Predicted by at least one method			FIPLIALG_00024	4759216	4759662	1	hypothetical protein
4724974	4786450	61476	Predicted by at least one method			FIPLIALG_00025	4759879	4760835	1	hypothetical protein
4724974	4786450	61476	Predicted by at least one method			FIPLIALG_00026	4760988	4761929	1	hypothetical protein
4724974	4786450	61476	Predicted by at least one method			FIPLIALG_00027	4762065	4762511	1	GNAT family N-acetyltransferase
4724974	4786450	61476	Predicted by at least one method			FIPLIALG_00100	4769430	4770398	-1	hypothetical protein
4724974	4786450	61476	Predicted by at least one method			FIPLIALG_00101	4770415	4770852	-1	hypothetical protein
4724974	4786450	61476	Predicted by at least one method			FIPLIALG_00102	4771484	4772146	-1	hypothetical protein
4724974	4786450	61476	Predicted by at least one method			FIPLIALG_00103	4772365	4772760	-1	GFA family protein
4724974	4786450	61476	Predicted by at least one method			FIPLIALG_00104	4774044	4774355	-1	hypothetical protein
4724974	4786450	61476	Predicted by at least one method			FIPLIALG_00105	4775425	4776393	-1	YiiX/YebB-like N1pC/P60 family cysteine hydrolase
4724974	4786450	61476	Predicted by at least one method			FIPLIALG_00106	4776539	4777318	-1	FRG domain-containing protein
4724974	4786450	61476	Predicted by at least one method			FIPLIALG_00107	4777444	4778046	-1	hypothetical protein
4724974	4786450	61476	Predicted by at least one method			FIPLIALG_00108	4778217	4778387	-1	hypothetical protein
4724974	4786450	61476	Predicted by at least one method			FIPLIALG_00109	4778997	4779443	1	hypothetical protein
4724974	4786450	61476	Predicted by at least one method			FIPLIALG_00110	4779581	4780024	-1	GNAT family N-acetyltransferase
4724974	4786450	61476	Predicted by at least one method			FIPLIALG_00145	4785093	4785191	-1	hypothetical protein
4724974	4786450	61476	Predicted by at least one method			FIPLIALG_00146	4785649	4785873	-1	ANR family transcriptional regulator
4724974	4786450	61476	Predicted by at least one method			FIPLIALG_00147	4786110	4786247	1	hypothetical protein
4724974	4786450	61476	Predicted by at least one method			FIPLIALG_00148	4786244	4786450	1	hypothetical protein
4798338	4804208	5870	Predicted by at least one method			FIPLIALG_00162	4798338	4798853	-1	lytic transglycosylase domain-containing protein
4798338	4804208	5870	Predicted by at least one method		traF	FIPLIALG_00163	4798867	4799373	-1	conjugative transfer signal peptidase TraF
4798338	4804208	5870	Predicted by at least one method			FIPLIALG_00164	4800257	4800463	-1	Hok/Gef family protein
4798338	4804208	5870	Predicted by at least one method			FIPLIALG_00165	4800730	4800999	-1	helix-turn-helix domain-containing protein
4798338	4804208	5870	Predicted by at least one method			FIPLIALG_00166	4801143	4802183	-1	trypsin-like serine protease
4798338	4804208	5870	Predicted by at least one method			FIPLIALG_00167	4802293	4802709	-1	hypothetical protein
4798338	4804208	5870	Predicted by at least one method			FIPLIALG_00168	4802725	4803684	-1	type II secretion system protein J
4798338	4804208	5870	Predicted by at least one method			FIPLIALG_00169	4803681	4804208	-1	hypothetical protein
4811588	4863057	51469	Predicted by at least one method			FIPLIALG_00177	4811588	4812844	-1	TrbI/VirB10 family protein
4811588	4863057	51469	Predicted by at least one method			FIPLIALG_00178	4812837	4813259	-1	hypothetical protein
4811588	4863057	51469	Predicted by at least one method		trbG	FIPLIALG_00179	4813259	4814131	-1	P-type conjugative transfer protein TrbG
4811588	4863057	51469	Predicted by at least one method			FIPLIALG_00180	4814140	4814814	-1	VirB8/TrbF family protein
4811588	4863057	51469	Predicted by at least one method			FIPLIALG_00181	4814824	4815021	-1	hypothetical protein
4811588	4863057	51469	Predicted by at least one method		trbL	FIPLIALG_00182	4815032	4816348	-1	P-type conjugative transfer protein TrbL
4811588	4863057	51469	Predicted by at least one method		trbB	FIPLIALG_00183	4816345	4817292	-1	P-type conjugative transfer ATPase TrbB
4811588	4863057	51469	Predicted by at least one method		trbJ	FIPLIALG_00184	4817303	4818061	-1	P-type conjugative transfer protein TrbJ
4811588	4863057	51469	Predicted by at least one method			FIPLIALG_00185	4818058	4820472	-1	helicase HerA domain-containing protein
4811588	4863057	51469	Predicted by at least one method		trbD	FIPLIALG_00186	4820513	4820827	-1	conjugal transfer protein TrbD
4811588	4863057	51469	Predicted by at least one method			FIPLIALG_00187	4820838	4821167	-1	TrbC/VirB2 family protein
4811588	4863057	51469	Predicted by at least one method			FIPLIALG_00188	4821375	4821566	-1	hypothetical protein
4811588	4863057	51469	Predicted by at least one method			FIPLIALG_00189	4821933	4822595	1	XRE family transcriptional regulator
4811588	4863057	51469	Predicted by at least one method			FIPLIALG_00190	4822995	4823894	1	hypothetical protein
4811588	4863057	51469	Predicted by at least one method			FIPLIALG_00191	4824805	4825074	-1	hypothetical protein
4811588	4863057	51469	Predicted by at least one method			FIPLIALG_00192	4825131	4825259	-1	hypothetical protein
4811588	4863057	51469	Predicted by at least one method			FIPLIALG_00193	4825260	4825451	1	hypothetical protein
4811588	4863057	51469	Predicted by at least one method			FIPLIALG_00194	4826305	4827504	1	ParA family protein
4811588	4863057	51469	Predicted by at least one method			FIPLIALG_00195	4827504	4828574	1	ParB family protein
4811588	4863057	51469	Predicted by at least one method			FIPLIALG_00196	4828496	4828807	-1	transposase zinc-binding domain-containing protein
4811588	4863057	51469	Predicted by at least one method			FIPLIALG_00197	4829067	4829801	-1	hypothetical protein
4811588	4863057	51469	Predicted by at least one method			FIPLIALG_00198	4829841	4830437	-1	metallophosphoesterase
4811588	4863057	51469	Predicted by at least one method			FIPLIALG_00199	4830441	4830986	-1	metallophosphoesterase
4811588	4863057	51469	Predicted by at least one method			FIPLIALG_00200	4831737	4832174	-1	twitching motility protein pilT
4811588	4863057	51469	Predicted by at least one method			FIPLIALG_00201	4832430	4832864	-1	DNA-binding protein
4811588	4863057	51469	Predicted by at least one method			FIPLIALG_00202	4833098	4833682	1	hypothetical protein
4811588	4863057	51469	Predicted by at least one method			FIPLIALG_00203	4833699	4833857	1	hypothetical protein
4811588	4863057	51469	Predicted by at least one method			FIPLIALG_00204	4834503	4835096	-1	hypothetical protein
4811588	4863057	51469	Predicted by at least one method			FIPLIALG_00205	4835185	4837602	-1	Tn3 family transposase
4811588	4863057	51469	Predicted by at least one method			FIPLIALG_00206	4837615	4838190	-1	hypothetical protein
4811588	4863057	51469	Predicted by at least one method			FIPLIALG_00207	4838348	4838896	1	recombinase family protein
4811588	4863057	51469	Predicted by at least one method			FIPLIALG_00208	4838916	4839809	1	hypothetical protein
4811588	4863057	51469	Predicted by at least one method			FIPLIALG_00209	4839902	4840126	-1	recombinase family protein
4811588	4863057	51469	Predicted by at least one method			FIPLIALG_00210	4840348	4840617	1	hypothetical protein
4811588	4863057	51469	Predicted by at least one method			FIPLIALG_00211	4840732	4841154	1	GNAT family N-acetyltransferase
4811588	4863057	51469	Predicted by at least one method			FIPLIALG_00212	4841664	4841882	-1	LysR family transcriptional regulator
4811588	4863057	51469	Predicted by at least one method			FIPLIALG_00213	4842268	4843563	1	hypothetical protein
4811588	4863057	51469	Predicted by at least one method			FIPLIALG_00214	4843890	4844033	1	hypothetical protein
4811588	4863057	51469	Predicted by at least one method			FIPLIALG_00215	4844109	4844390	1	hypothetical protein
4811588	4863057	51469	Predicted by at least one method			FIPLIALG_00021	4846625	4846807	1	hypothetical protein
4811588	4863057	51469	Predicted by at least one method			FIPLIALG_00805	4860811	4863057	1	hypothetical protein
4820838	4827504	6666	Predicted by at least one method			FIPLIALG_00187	4820838	4821167	-1	TrbC/VirB2 family protein
4820838	4827504	6666	Predicted by at least one method			FIPLIALG_00188	4821375	4821566	-1	hypothetical protein
4820838	4827504	6666	Predicted by at least one method			FIPLIALG_00189	4821933	4822595	1	XRE family transcriptional regulator
4820838	4827504	6666	Predicted by at least one method			FIPLIALG_00190	4822995	4823894	1	hypothetical protein
4820838	4827504	6666	Predicted by at least one method			FIPLIALG_00191	4824805	4825074	-1	hypothetical protein
4820838	4827504	6666	Predicted by at least one method			FIPLIALG_00192	4825131	4825259	-1	hypothetical protein
4820838	4827504	6666	Predicted by at least one method			FIPLIALG_00193	4825260	4825451	1	hypothetical protein
4820838	4827504	6666	Predicted by at least one method			FIPLIALG_00194	4826305	4827504	1	ParA family protein
4833699	4867418	33719	Predicted by at least one method			FIPLIALG_00203	4833699	4833857	1	hypothetical protein
4833699	4867418	33719	Predicted by at least one method			FIPLIALG_00204	4834503	4835096	-1	hypothetical protein
4833699	4867418	33719	Predicted by at least one method			FIPLIALG_00205	4835185	4837602	-1	Tn3 family transposase
4833699	4867418	33719	Predicted by at least one method			FIPLIALG_00206	4837615	4838190	-1	hypothetical protein
4833699	4867418	33719	Predicted by at least one method			FIPLIALG_00207	4838348	4838896	1	recombinase family protein
4833699	4867418	33719	Predicted by at least one method			FIPLIALG_00208	4838916	4839809	1	hypothetical protein
4833699	4867418	33719	Predicted by at least one method			FIPLIALG_00209	4839902	4840126	-1	recombinase family protein
4833699	4867418	33719	Predicted by at least one method			FIPLIALG_00210	4840348	4840617	1	hypothetical protein
4833699	4867418	33719	Predicted by at least one method			FIPLIALG_00211	4840732	4841154	1	GNAT family N-acetyltransferase
4833699	4867418	33719	Predicted by at least one method			FIPLIALG_00212	4841664	4841882	-1	LysR family transcriptional regulator
4833699	4867418	33719	Predicted by at least one method			FIPLIALG_00213	4842268	4843563	1	hypothetical protein
4833699	4867418	33719	Predicted by at least one method			FIPLIALG_00214	4843890	4844033	1	hypothetical protein
4833699	4867418	33719	Predicted by at least one method			FIPLIALG_00215	4844109	4844390	1	hypothetical protein
4833699	4867418	33719	Predicted by at least one method			FIPLIALG_00021	4846625	4846807	1	hypothetical protein
4833699	4867418	33719	Predicted by at least one method			FIPLIALG_00805	4860811	4863057	1	hypothetical protein
4833699	4867418	33719	Predicted by at least one method			FIPLIALG_00806	4863162	4865846	-1	Ig-like domain-containing protein
4833699	4867418	33719	Predicted by at least one method			FIPLIALG_00807	4866630	4867418	-1	thioredoxin domain-containing protein
4893161	4906463	13302	Predicted by at least one method			FIPLIALG_03297	4893161	4893706	-1	hypothetical protein
4893161	4906463	13302	Predicted by at least one method			FIPLIALG_02008	4895386	4895943	-1	hypothetical protein
4893161	4906463	13302	Predicted by at least one method		pdxY_1	FIPLIALG_00394	4905603	4906463	-1	pyridoxal kinase PdxY
4895386	4958212	62826	Predicted by at least one method			FIPLIALG_02008	4895386	4895943	-1	hypothetical protein
4895386	4958212	62826	Predicted by at least one method		pdxY_1	FIPLIALG_00394	4905603	4906463	-1	pyridoxal kinase PdxY
4895386	4958212	62826	Predicted by at least one method			FIPLIALG_00395	4906491	4907600	-1	porin
4895386	4958212	62826	Predicted by at least one method			FIPLIALG_00396	4907731	4908114	-1	Rid family detoxifying hydrolase
4895386	4958212	62826	Predicted by at least one method			FIPLIALG_00397	4908186	4909400	-1	aromatic amino acid transporter
4895386	4958212	62826	Predicted by at least one method		tnaA	FIPLIALG_00398	4909644	4911059	-1	tryptophanase
4895386	4958212	62826	Predicted by at least one method			FIPLIALG_00399	4912640	4913365	-1	IS66-like element ISVa5 family transposase
4895386	4958212	62826	Predicted by at least one method		tnpB	FIPLIALG_00400	4913511	4913777	-1	IS66 family insertion sequence element accessory protein TnpB
4895386	4958212	62826	Predicted by at least one method			FIPLIALG_00401	4914549	4914800	1	IS3 family transposase ISVpa4
4895386	4958212	62826	Predicted by at least one method			FIPLIALG_00402	4915301	4916377	1	replication initiation protein
4895386	4958212	62826	Predicted by at least one method			FIPLIALG_00403	4918291	4918926	-1	recombinase family protein
4895386	4958212	62826	Predicted by at least one method			FIPLIALG_00404	4919694	4919987	1	hypothetical protein
4895386	4958212	62826	Predicted by at least one method			FIPLIALG_00405	4920208	4920594	1	hypothetical protein
4895386	4958212	62826	Predicted by at least one method			FIPLIALG_00406	4920866	4921447	1	hypothetical protein
4895386	4958212	62826	Predicted by at least one method			FIPLIALG_00407	4921543	4922061	1	hypothetical protein
4895386	4958212	62826	Predicted by at least one method			FIPLIALG_00408	4922058	4924826	1	hypothetical protein
4895386	4958212	62826	Predicted by at least one method			FIPLIALG_00409	4924828	4925541	1	hypothetical protein
4895386	4958212	62826	Predicted by at least one method			FIPLIALG_00410	4925559	4926611	1	hypothetical protein
4895386	4958212	62826	Predicted by at least one method			FIPLIALG_00411	4926613	4927431	1	outer membrane beta-barrel protein
4895386	4958212	62826	Predicted by at least one method			FIPLIALG_00412	4927519	4930425	1	Ig-like domain-containing protein
4895386	4958212	62826	Predicted by at least one method			FIPLIALG_04571	4955126	4955404	1	IS3 family transposase
4895386	4958212	62826	Predicted by at least one method			FIPLIALG_04572	4955581	4956276	1	IS3 family transposase
4895386	4958212	62826	Predicted by at least one method		tuf	FIPLIALG_01466	4957301	4958212	1	elongation factor Tu
4914549	4956276	41727	Predicted by at least one method			FIPLIALG_00401	4914549	4914800	1	IS3 family transposase ISVpa4
4914549	4956276	41727	Predicted by at least one method			FIPLIALG_00402	4915301	4916377	1	replication initiation protein
4914549	4956276	41727	Predicted by at least one method			FIPLIALG_00403	4918291	4918926	-1	recombinase family protein
4914549	4956276	41727	Predicted by at least one method			FIPLIALG_00404	4919694	4919987	1	hypothetical protein
4914549	4956276	41727	Predicted by at least one method			FIPLIALG_00405	4920208	4920594	1	hypothetical protein
4914549	4956276	41727	Predicted by at least one method			FIPLIALG_00406	4920866	4921447	1	hypothetical protein
4914549	4956276	41727	Predicted by at least one method			FIPLIALG_00407	4921543	4922061	1	hypothetical protein
4914549	4956276	41727	Predicted by at least one method			FIPLIALG_00408	4922058	4924826	1	hypothetical protein
4914549	4956276	41727	Predicted by at least one method			FIPLIALG_00409	4924828	4925541	1	hypothetical protein
4914549	4956276	41727	Predicted by at least one method			FIPLIALG_00410	4925559	4926611	1	hypothetical protein
4914549	4956276	41727	Predicted by at least one method			FIPLIALG_00411	4926613	4927431	1	outer membrane beta-barrel protein
4914549	4956276	41727	Predicted by at least one method			FIPLIALG_00412	4927519	4930425	1	Ig-like domain-containing protein
4914549	4956276	41727	Predicted by at least one method			FIPLIALG_04571	4955126	4955404	1	IS3 family transposase
4914549	4956276	41727	Predicted by at least one method			FIPLIALG_04572	4955581	4956276	1	IS3 family transposase
5005262	5016248	10986	Predicted by at least one method		tssB_1	FIPLIALG_00253	5005262	5005792	-1	type VI secretion system contractile sheath small subunit
5005262	5016248	10986	Predicted by at least one method		tssA_1	FIPLIALG_00254	5005808	5006929	-1	type VI secretion system protein TssA
5005262	5016248	10986	Predicted by at least one method			FIPLIALG_00255	5006926	5007714	-1	PP2C family serine/threonine-protein phosphatase
5005262	5016248	10986	Predicted by at least one method		tagF	FIPLIALG_00256	5007725	5008420	-1	type VI secretion system-associated protein TagF
5005262	5016248	10986	Predicted by at least one method		tssM_1	FIPLIALG_00257	5008402	5011920	-1	type VI secretion system membrane subunit TssM
5005262	5016248	10986	Predicted by at least one method		tssL	FIPLIALG_00258	5011936	5013228	-1	type VI secretion system protein TssL, long form
5005262	5016248	10986	Predicted by at least one method		tssK_1	FIPLIALG_00259	5013240	5014565	-1	type VI secretion system baseplate subunit TssK
5005262	5016248	10986	Predicted by at least one method		tssJ_1	FIPLIALG_00260	5014587	5015042	-1	type VI secretion system lipoprotein TssJ
5005262	5016248	10986	Predicted by at least one method		tagH	FIPLIALG_00261	5015052	5016248	-1	type VI secretion system-associated FHA domain protein TagH
